# Supplementary material for: Zoonotic Problems Reported by Sheep and Goat Farmers and Factors Potentially Contributing to the Occurrence of Brucellosis among Them
Source: Int J Environ Res Public Health. 2022 Aug 20;19(16):10372. doi: 10.3390/ijerph191610372 (PMC9408422; doi:10.3390/ijerph191610372)
Supplement: Supplementary file 1 [file ijerph-19-10372-s001.zip]

Archive with 1 entries (1 files):
- ijerph-1815285-supplementary.pdf
